# Supplementary material for: An Automatic on Top Analysis of Single Scan Tracks to Evaluate the Laser Powder Bed Fusion Building Parameters
Source: Materials (Basel). 2021 Sep 9;14(18):5171. doi: 10.3390/ma14185171 (PMC8472349; doi:10.3390/ma14185171)
Supplement: Supplementary file 1 [file materials-14-05171-s001.zip]

Archive with 2 entries (2 files):
- Script 1.pdf
- Script 2.pdf
